# Supplementary material for: The PB1 protein of influenza A virus inhibits the innate immune response by targeting MAVS for NBR1-mediated selective autophagic degradation
Source: PLoS Pathog. 2021 Feb 12;17(2):e1009300. doi: 10.1371/journal.ppat.1009300 (PMC7880438; doi:10.1371/journal.ppat.1009300)
Supplement: S1 Table — (XLSX) [file ppat.1009300.s005.xlsx]

## Sheet: Sheet1
	S1 Table. PCR primers used in this study
	Primer name	Primer sequence
	IFNB1-Forward	GCTTGGATTCCTACAAAGAAGCA
	IFNB1-Reverse	ATAGATGGTCAATGCGGCGTC
	ISG15-Forward	AGGACAGGGTCCCCCTTGCC
	ISG15-Reverse	CCTCCAGCCCGCTCACTTGC
	IFIT1-Forward	TCATCAGGTCAAGGATAGTC
	IFIT1-Reverse	CACACTGTATTTGGTGTCTAGG
	CXCL10-Forward	GTGGCATTCAAGGAGTACCTC
	CXCL10-Reverse	TGATGGCCTTCGATTCTGGATT
	OASL-Forward	CTGATGCAGGAACTGTATAGCAC
	OASL-Reverse	CACAGCGTCTAGCACCTCTT
	MAVS-Forward	TTCTAATGCGCTCACCAATCC
	MAVS-Reverse	CCATGCTAGTAGGCACTTTGGA
	MITA-Forward	AGCATTACAACAACCTGCTACG
	MITA-Reverse	GTTGGGGTCAGCCATACTCAG
	ULK1-Forward	GGCAAGTTCGAGTTCTCCCG
	ULK1-Reverse	CGACCTCCAAATCGTGCTTCT
	ATG13-Forward	TTGCTATAACTAGGGTGACACCA
	ATG13-Reverse	CCCAACACGAACTGTCTGGA
	FIP200-Forward	GAAAGAGCTTGCTCAGGGATT
	FIP200-Reverse	TCATCAACTGATTTGCGTGACT
	ATG101-Forward	TTCATCGACTTCACTTATGTGCG
	ATG101-Reverse	GATGCACTCGTCTGAGAATGG
